# Supplementary material for: Infection of Arabidopsis by cucumber mosaic virus triggers jasmonate‐dependent resistance to aphids that relies partly on the pattern‐triggered immunity factor BAK1
Source: Mol Plant Pathol. 2021 Jun 22;22(9):1082–91. doi: 10.1111/mpp.13098 (PMC8358999; doi:10.1111/mpp.13098)
Supplement: Supplementary file 2 — SPREADSHEET S1 Performance of Myzus persicae on mock‐inoculated and CMV‐infected bak1 and bkk1 mutant plants [file MPP-22-1082-s004.xlsx]

## Sheet: Sheet1
Spreadsheet S1 Performance of Myzus persicae on mock-inoculated and CMV-infected bak1 and bkk1 mutant plants.

## Sheet: MRGR fig 1
	Data for fig 1										Replicate data set										Replicate data set : from 10_11_2018										Replicate data set : from 12_10_2016
	Myzus persicae										Myzus persicae										Myzus persicae										Myzus persicae
	MRGR (mg/mg/day)										MRGR (mg/mg/day)										MRGR (mg/mg/day)										MRGR (mg/mg/day)
	Col-0		bak1-5		bkk1-1		bak1/bkk1				Col-0		bak1-5		bkk1-1		bak1/bkk1				Col-0		bak1-5		bkk1-1		bak1/bkk1				Col-0		bak1-5		bkk1-1		bak1/bkk1
	Mock	CMV	Mock	CMV	Mock	CMV	Mock	CMV			Mock	CMV	Mock	CMV	Mock	CMV	Mock	CMV			Mock	CMV	Mock	CMV	Mock	CMV	Mock	CMV			Mock	CMV	Mock	CMV	Mock	CMV	Mock	CMV
1	0.423251	0.352718	0.368611	0.496981	0.418373	0.355152	0.446718	0.496981		1	0.454425	0.307642	0.367242	0.365132	0.352002	0.234655	0.240795	0.290687		1	0.397183	0.315637	0.364506	0.36269	0.377805	0.274007	0.358352	0.218166		1	0.351794	0.303965	0.341739	0.354748	0.313376	0.165739	0.291723	0.275326
2	0.414634	0.343307	0.504573	0.504344	0.449299	0.378369	0.425382	0.504344		2	0.36491	0.213991	0.43696	0.327522	0.418373	0.304368	0.269985	0.270628		2	0.439445	0.285994	0.270158	0.396456	0.364431	0.347454	0.259857	0.295682		2	0.232385	0.274973	0.454987	0.364018	0.442923	0.362022	0.35499	0.263921
3	0.460517	0.460517	0.402981	0.317393	0.478058	0.389182	0.458507	0.317393		3	0.353256	0.311992	0.400103	0.302955	0.594814	0.277259	0.421368	0.367474		3	0.468065	0.238341	0.329581	0.379424	0.401264	0.337554	0.355771	0.270701		3	0.328042	0.223496	0.17684	0.37379	0.25868	0.159702	0.251216	0.285423
4	0.424053	0.332628	0.421686	0.448142	0.439445	0.363547	0.45472	0.448142		4	0.367656	0.305475	0.37126	0.367539	0.329581	0.269326	0.385058	0.33228		4	0.501594	0.252368	0.428704	0.465456	0.505146	0.341904	0.364322	0.348594		4	0.308089	0.194372	0.245767	0.266247	0.240795	0.171133	0.326826	0.120599
5	0.419269	0.386682	0.484856	0.472766	0.423631	0.377057	0.4405	0.472766		5	0.373985	0.31901	0.395794	0.320672	0.414495	0.383664	0.33408	0.267369		5	0.261366	0.342459	0.356958	0.444925	0.376274	0.33999	0.368248	0.309603		5	0.367242	0.217752	0.215228	0.252134	0.383139	0.192282	0.299504	0.279943
6	0.448589	0.349382	0.484477	0.417075	0.414215	0.378278	0.458001	0.417075		6	0.475404	0.303965	0.34692	0.300815	0.388408	0.278537	0.335928	0.253334		6	0.403384	0.355298	0.376401	0.378086	0.409539	0.344901	0.415888	0.325661		6	0.310926	0.229877	0.418647	0.274205	0.290687	0.244755	0.319449	0.23263
7	0.415888	0.429316	0.457771	0.424053	0.415888	0.369348	0.470728	0.424053		7	0.414634	0.317125	0.438094	0.396456	0.363963	0.296321	0.303757	0.329103		7	0.415888	0.295378	0.379746	0.34296	0.384194	0.321888	0.37215	0.321888		7	0.26929	0.217488	0.233641	0.304368	0.402447	0.226503	0.366516	0.170883
8	0.456671	0.396826	0.453009	0.399619			0.475909	0.399619		8	0.350584	0.312997	0.320214	0.270241	0.378708	0.303965	0.293935	0.418647		8	0.445695	0.16946	0.559456	0.348012	0.396826	0.30158	0.384363	0.306943		8	0.321888	0.241483	0.314614	0.403513	0.149641	0.293935	0.273218	0.277259
9	0.484074	0.358352	0.497737	0.478566			0.467753	0.478566		9	0.410183	0.315917	0.299847	0.38808	0.383919	0.383385	0.293672	0.316293		9	0.443634	0.330912	0.607995	0.460517	0.422907	0.301702	0.558846	0.294494		9	0.42019	0.221303	0.336352	0.325661	0.334795	0.321888	0.270909	0.346331
10	0.506739	0.346227	0.458401	0.490632			0.453009	0.490632		10	0.34835	0.327151	0.424053	0.40668	0.378778	0.221862	0.449756	0.309276		10	0.377057	0.289384	0.355771	0.313127	0.369691	0.327221	0.367656	0.40563		10	0.330912	0.315872	0.143336	0.259857	0.349382	0.245073	0.245446	0.270628
11	0.461763	0.421368	0.494497				0.445695													11	0.359736	0.265827	0.333751	0.428483	0.372563	0.336957	0.390571	0.326451		11	0.343727	0.275249	0.411678	0.245733	0.37126	0.253133	0.3659	0.233386
12	0.444323	0.430079	0.459462				0.379424			mean	0.391339	0.303527	0.380049	0.344609	0.400304	0.295334	0.332833	0.315509		12	0.384737	0.260681	0.324537	0.333402	0.445079	0.291831	0.423018	0.356758		12	0.351837	0.153234	0.282893	0.182367	0.262967	0.284277	0.171645	0.219722
13	0.506285	0.359933	0.496981				0.381909													13	0.438272		0.578961	0.346584	0.444508	0.327151	0.382477	0.330722		13	0.336352	0.201104	0.20433	0.366196	0.315383	0.214088	0.377138	0.293935
14	0.480534	0.341904	0.520973				0.425382													14			0.484415	0.340362	0.433984	0.358352				14	0.285165	0.284532	0.269415	0.271405	0.236975		0.223112	0.203714
15	0.457156		0.459403				0.471139													15					0.349518					15	0.352309	0.291057	0.348826	0.285423	0.316824		0.332059
16	0.403681		0.407376				0.463823
17	0.448589		0.387673				0.422593													mean	0.410466	0.283478	0.410782	0.381463	0.403582	0.325178	0.384732	0.316253		mean	0.327343	0.243051	0.293219	0.301978	0.311285	0.241118	0.297977	0.248122
18			0.45815				0.456306
19			0.497647
20			0.439445
mean	0.450354	0.379231	0.457785	0.444957	0.43413	0.37299	0.444305	0.444957

## Sheet: Colony growth Fig 1
number of offsping from founder aphid 14 days after infestation
	Col-0		bak1-5		bkk1-1		bak1/bkk1
	Mock	CMV	Mock	CMV	Mock	CMV	Mock	CMV
1	24	14	25	10	20	10	13	19
2	18	14	24	11	13	9	16	8
3	11	16	29	17	29	10	30	11
4	23	11	19	8	30	12	16	6
5	31	11	26	5	29	15	26	6
6	52	13	21	14	22	9	28	12
7	22	14	32	17	20	16	23	16
8	37	6	27	8	27	24	20	9
9	25	15	25	11	26	11	12	7
10	19	12	36	5	24	6	33	13
mean	26.2	12.6	26.4	10.6	24	12.2	21.7	10.7
	Replicate data set : from 10_11_2018
	Myzus persicae
	MRGR (mg/mg/day)
	Col-0		bak1-5		bkk1-1		bak1/bkk1
	Mock	CMV	Mock	CMV	Mock	CMV	Mock	CMV
1	12	5	14	5	19	10	17	2
2	12	3	18	7	21	3	17	9
3	9	8	23	10	30	5	23	14
4	10	3	14	3	18	12	15	5
5	21	1	27	8	11	7	26	7
6	8	9	22	14	24	3	22	9
7	13	11	15	12	28	9	21	6
8	16	8	20	10	22	10	19	10
9	22	8	9	8	15	5	10	4
10	21	9	17	14	20	6	15	9
11	27	4	24	8	12	3	23	8
12	16	4	12	12	27	11	29	10
13	11		11	11	8	2	32	8
14	19		19	12	15	1
15					26
mean	15.2308	6.08333	17.5	9.57143	19.7333	6.21429	20.6923	7.76923
	Replicate data set : from 12_10_2016
	Myzus persicae
	MRGR (mg/mg/day)
	Col-0		bak1-5		bkk1-1		bak1/bkk1
	Mock	CMV	Mock	CMV	Mock	CMV	Mock	CMV
1	13	4	6	7	15	7	16	5
2	11	5	9	6	10	11	26	7
3	17	5	15	16	9	7	13	11
4	13	8	7	7	8	4	6	4
5	14	8	11	5	15	6	10	9
6	8	4	15	11	15	5	14	4
7	15	6	21	5	15	5	28	7
8	6	5	9	10	16	6	5	6
9	14	6	16	8	10	7	14	5
10	19	11	10	7	15	10	12	5
11	10	7	11	8	10	5	17	7
12	16	6	18	7	22	6	8	5
13	11	5	12	8	15	6	11	6
14	12	4	17	4	12		12	5
15	9	8	20	8	9		16
mean	12.5333	6.13333	13.1333	7.8	13.0667	6.53846	13.8667	6.14286
