# Supplementary material for: Infection of Arabidopsis by cucumber mosaic virus triggers jasmonate‐dependent resistance to aphids that relies partly on the pattern‐triggered immunity factor BAK1
Source: Mol Plant Pathol. 2021 Jun 22;22(9):1082–91. doi: 10.1111/mpp.13098 (PMC8358999; doi:10.1111/mpp.13098)
Supplement: Supplementary file 3 — SPREADSHEET S2 Data on aphid performance on dde2 mutant plants [file MPP-22-1082-s001.xlsx]

## Sheet: Sheet1
Spreadsheet S2 Data on aphid performance on dde2 mutant plants.

## Sheet: MRGR
Data for Figure 3							Replicate data set							Replicate data set from 01_06_2018							Replicate data set from 18_03_2018
	Col-0		dde2-2					Col-0		dde2-2					Col-0		dde2-2					Col-0		dde2-2
	Mock	CMV	Mock	CMV				Mock	CMV	Mock	CMV				Mock	CMV	Mock	CMV				Mock	CMV	Mock	CMV
1	0.323311	0.292814	0.376274	0.294661			1	0.273906	0.347026	0.39573	0.408675			1	0.33728	0.293267	0.473782	0.309039			1	0.359736	0.192562	0.43696	0.422669
2	0.420012	0.250553	0.381909	0.3551			2	0.433098	0.377749	0.39871	0.416478			2	0.369916	0.248959	0.37178	0.394469			2	0.481589	0.236539	0.467791	0.3962
3	0.361359	0.367845	0.373332	0.401494			3	0.415863	0.432176	0.361719	0.288558			3	0.287843	0.277259	0.369165	0.323216			3	0.387879	0.320061	0.469773	0.362846
4	0.343077	0.346408	0.296985	0.342158			4	0.39382	0.352463	0.286554	0.410951			4	0.363361	0.174655	0.328446	0.281168			4	0.42019	0.16795	0.432856	0.369165
5	0.377948	0.2441	0.31205	0.36537			5	0.377749	0.383628	0.480869	0.383677			5	0.489367	0.247522	0.348594	0.395336			5	0.373332	0.320281	0.389182	0.421083
6	0.415888	0.260505	0.368825	0.398259			6	0.404601	0.416858	0.361823	0.396131			6	0.426702	0.234187	0.288311	0.296566			6	0.379995	0.244243	0.426941	0.357014
7	0.388159	0.397346	0.331918	0.411373			7	0.466259	0.377749	0.416332	0.437115			7	0.428315	0.339546	0.39731	0.335686			7	0.359861	0.321888	0.394404	0.40255
8	0.397346	0.209594	0.377414	0.354391			8	0.421764	0.408765	0.409044	0.430771			8	0.481646	0.243631	0.529518	0.390073			8	0.481028	0.328446	0.470776	0.377057
9	0.369165	0.236462	0.414028	0.326451			9	0.326823	0.309488	0.416146	0.377679			9	0.483862	0.265491	0.367101	0.362607			9	0.444069	0.319878	0.406034	0.490201
10	0.34734	0.367474	0.448142	0.34353			10	0.394923	0.390476	0.438236	0.344381			10	0.423109	0.32055	0.410162	0.353532			10	0.411815	0.356831	0.469029	0.331264
11	0.302518	0.193369	0.396912	0.377677			11	0.38935	0.420792	0.379359	0.450174			11	0.399393	0.0732489	0.235731	0.364662			11	0.376063	0.205328	0.420639	0.443991
12	0.332701	0.281499	0.385858	0.360806			12	0.463085	0.38708	0.434618	0.387222			12	0.386787	0.227271	0.581579	0.348826			12	0.406034	0.214317	0.328446	0.368686
13	0.391213	0.34276	0.310926	0.358352			13	0.401423	0.348398	0.419616	0.363225			13	0.427452	0.278682	0.258197	0.313723			13	0.417548	0.301871	0.389182	0.382261
14	0.351334	0.256479	0.474316	0.43696			14	0.390476	0.357766	0.414842	0.493654			14	0.442487	0.387543	0.336011	0.354245			14	0.457334	0.245565	0.448749	0.442204
15	0.326283	0.240795	0.453499	0.34095			15	0.374142	0.392711	0.462888	0.479446			15	0.351794			0.373744			15	0.439445	0.263135		0.350187
16	0.332146	0.331264	0.393223	0.334795			16	0.410817	0.353801	0.47007	0.486351			16	0.381141			0.28457
17	0.349259	0.23617		0.376546			17	0.415863	0.43125	0.443045	0.37601			17				0.297615			mean	0.413061	0.26926	0.425054	0.394492
18		0.356958		0.312997			18	0.494953	0.401423	0.470457	0.467118			18				0.345678
19		0.303693		0.358352			19	0.394923	0.325304	0.497473	0.523662			19				0.325848
20		0.216925					20		0.352463	0.47133	0.453138
							21		0.423695	0.478509	0.462888			mean	0.405028	0.257987	0.378263	0.339506
							22			0.450056
mean	0.358884	0.279712	0.388926	0.363787			mean	0.402307	0.380527	0.425338	0.420824

## Sheet: Colony growth
number of offsping from founder aphid 12 days after infestation							offspring							offspring
Data for fig. 3							Replicate data set from 01_06_2018							Replicate data set from 18_03_2018
	Col-0		dde2-2					Col-0		dde2-2					Col-0		dde2-2
	Mock	CMV	Mock	CMV				Mock	CMV	Mock	CMV				Mock	CMV	Mock	CMV
	5	3	8	10				10	5	18	9				12	2	18	9
	10	1	9	3				15	3	18	11				14	2	10	12
	4	1	10	10				22	4	10	19				15	3	9	10
	9	2	6	4				25	3	13	13				13	1	13	8
	6	2	10	12				35	4	16	10				11	7	12	11
	13	3	6	13				22	8	19	9				9	0	13	10
	9	1	7	15				28	8	13	9				10	1	9	15
	13	4	5	8				17	7	29	6				23	4	8	13
	1	2	5	6				15	4	15	11				11	9	10	6
	11	3	8	7				19	7	18	14				13	5	8	12
	6	1	10	2				8	4	10	12				5	3	8	10
	10	5	5	5				14	4	18	25				14	5	11	11
	9	3	7	3				28	5	10	9				13	2	12	8
	11	2	7	5				22	11	12	21				8	1	16	12
	8	2	10	1				12			24				17	4		4
	7	3	6	10				24			18
	15	3		8							17			mean	12.5333	3.26667	11.2143	10.0667
	9	1		3							19
		4		2							12
		3
mean	8.66667	2.45	7.4375	6.68421			mean	19.75	5.5	15.6429	14.1053
