# Supplementary material for: Infection of Arabidopsis by cucumber mosaic virus triggers jasmonate‐dependent resistance to aphids that relies partly on the pattern‐triggered immunity factor BAK1
Source: Mol Plant Pathol. 2021 Jun 22;22(9):1082–91. doi: 10.1111/mpp.13098 (PMC8358999; doi:10.1111/mpp.13098)
Supplement: Supplementary file 4 — SPREADSHEET S3 Data: Aphid performance on NahG transgenic and coi1 mutant plants [file MPP-22-1082-s006.xlsx]

## Sheet: Sheet1
Spreadsheet S3 Data: Aphid performance on NahG transgenic and coi1 mutant plants.

## Sheet: MRGR
Data set for fig. 4													Replicate data set											Replicate data set from 20_02_2018
	Col-0		nahg		Col-gl		coi1-16							Col-0		nahg		Col-gl		coi1-16					Col-0		nahg		Col-gl		coi1-16
	Mock	CMV	Mock	CMV	Mock	CMV	Mock	CMV						Mock	CMV	Mock	CMV	Mock	CMV	Mock	CMV				Mock	CMV	Mock	CMV	Mock	CMV	Mock	CMV
1	0.422799	0.340526	0.342822	0.291864	0.478228	0.301779	0.401834	0.497773					1	0.426438	0.329732	0.415053	0.35946	0.415888	0.36491	0.407376	0.351572			1	0.396826	0.205503	0.361742	0.244755	0.38273	0.219722	0.41099	0.330828
2	0.356117	0.183258	0.352718	0.304574	0.328314	0.358352	0.330452	0.347238					2	0.392019	0.380422	0.379424	0.381414	0.424851	0.336041	0.361658	0.379424			2	0.372734	0.205056	0.445285	0.277259	0.372734	0.258197	0.308089	0.305211
3	0.354613	0.311629	0.279943	0.248451	0.37184	0.293267	0.271167	0.293267					3	0.428013	0.385336	0.370215	0.282197	0.403868	0.387268	0.382402	0.32055			3	0.298581	0.373332	0.370583	0.298087	0.379138	0.157104	0.368686	0.37436
4	0.404246	0.291057	0.277259	0.274109	0.357697	0.199706	0.375383	0.37582					4	0.424053	0.316482	0.414215	0.37436	0.372299	0.386304	0.413373	0.352718			4	0.345014	0.296514	0.375973	0.286351	0.430352	0.267955	0.488469	0.102165
5	0.234655	0.246949	0.304401	0.249917	0.382425	0.203966	0.38281	0.445876					5	0.261667	0.35946	0.435706	0.406505	0.351572	0.33228	0.379424	0.393888			5	0.403868	0.248451	0.350924	0.253334	0.379424	0.227887	0.435097	0.219722
6	0.335152	0.287696	0.284117	0.239361	0.378513	0.287908	0.450679	0.39498					6	0.413373	0.344553	0.370215	0.282197	0.379424	0.363832	0.287017	0.390132			6	0.437283	0.242123	0.270909	0.245122	0.369422	0.197382	0.496425	0.379746
7	0.432993	0.367474	0.358352	0.311629	0.321888	0.258554	0.473594	0.393888					7	0.319203	0.410825	0.37436	0.321888	0.367049	0.33228	0.441655	0.358352			7	0.395074	0.138629	0.212342	0.289943	0.425823	0.10886	0.478058	0.131692
8	0.345769	0.214527	0.325949	0.17204	0.320885	0.318618	0.409713	0.389182					8	0.431897	0.338511	0.399393	0.357238	0.382402	0.370215	0.397575	0.378421			8	0.392555	0.329483	0.138629	0.251535	0.365715	0.35068	0.473594	0.180157
9	0.38281	0.308785	0.355389	0.28299	0.276236	0.318704	0.374755	0.313904					9	0.409108	0.299328	0.278919	0.342158	0.409108	0.302292	0.39574	0.409108			9	0.357495	0.296985	0.179588	0.285771	0.294545	0.225877	0.206918	0.184281
10	0.286149	0.313509	0.324725	0.288978	0.34095	0.326826	0.341774	0.359606					10	0.360562	0.338511	0.357238	0.404751	0.440921	0.36491	0.375383	0.384363			10	0.323928	0.291864	0.34692	0.280459	0.300815	0.300361	0.410409	0.290687
11	0.293267	0.292909	0.398486	0.252536	0.389182	0.305879	0.395074	0.321888					11	0.350419	0.397575	0.469639	0.37126	0.369165	0.36811	0.39666	0.380422			11	0.298955	0.302046	0.199086	0.185692	0.293748	0.315947	0.475609	0.287788
12	0.3551	0.27857	0.435706	0.352521		0.275903	0.351251	0.380557					12	0.329732	0.372299	0.481989	0.308089	0.382402	0.398486	0.394816	0.434191			12	0.352002	0.328237	0.122436	0.25787	0.291597	0.317393	0.242785	0.348433
13	0.333402	0.22583	0.316357	0.304205		0.378513	0.288913	0.274381					13	0.39574	0.267	0.217488	0.391078	0.398486	0.321888	0.403868	0.387268			13		0.129537		0.232098	0.27492	0.274381	0.40563	0.395299
14	0.370477	0.335834	0.327221	0.167546		0.354344		0.33101					14	0.419194	0.348093	0.398486	0.400296	0.404751	0.300815	0.39666	0.422446			14		0.158157		0.227887		0.401374	0.372866	0.253133
15	0.327949	0.34296	0.402146	0.256187		0.316293		0.303965					15	0.310926	0.37126	0.391078	0.270479	0.391078	0.394816	0.457156	0.348093			15		0.307315				0.320832		0.287017
16	0.347823	0.151537		0.267		0.283229		0.297165					16	0.380422	0.385336	0.431126	0.32055	0.372299	0.40209	0.377414				16		0.366986				0.259378		0.307066
17		0.277259		0.246949		0.311629							17	0.378421	0.285423	0.389182	0.338511	0.373332	0.358352	0.352718
18		0.364018		0.252856		0.190775							18	0.383385	0.293267	0.372299	0.303757	0.334795	0.369165					mean	0.364526	0.263764	0.281201	0.258297	0.350843	0.262708	0.398116	0.273599
19		0.342822				0.302826							19	0.390132	0.36491	0.383385	0.448142	0.392956	0.356117
20		0.333319											20	0.35499		0.408244	0.358352	0.403868	0.39574
													21			0.40209	0.365982	0.361658
mean	0.348958	0.290523	0.339039	0.264651	0.358742	0.294056	0.372877	0.357531					22			0.409968		0.414215
													23			0.376401		0.380422
													mean	0.377985	0.346754	0.388092	0.351841	0.388122	0.360296	0.389464	0.379397

## Sheet: Colony growth
number of offsping from founder aphid 14 days after infestation
											Replicate from data set 20_02_2018
	Col-0		nahg		Col-gl		coi1-16				Col-0		nahg		Col-gl		coi1-16
	Mock	CMV	Mock	CMV	Mock	CMV	Mock	CMV			Mock	CMV	Mock	CMV	Mock	CMV	Mock	CMV
1	24	6	8	4	14	14	12	8		1	15	11	18	12	18	4	28	6
2	10	4	22	9	9	8	14	11		2	12	12	10	7	16	9	20	3
3	18	7	12	5	16	16	10	8		3	11	8	16	7	12	5	4	26
4	2	10	5	6	12	8	18	21		4	11	12	19	10	19	5	18	8
5	4	10	7	6	13	6	19	26		5	19	12	20	15	15	3	30	7
6	14	10	10	5	12	8	14	19		6	20	5	23	7	18	5	21	8
7	26	10	10	6	13	10	17	2		7	31	6	16	3	12	5	36	6
8	19	4	14	2	13	5	26	9		8	23	8	15	6	15	12	41	8
9	22	9	17	5	12	11	20	8		9	16	11	3	7	7	4	24	8
10	12	7	17	5	8	11	15	16		10	18	12	11	9	18	9	21	10
11	12	5	4	4	15	7	19	14		11	22	10	10	4	15	5	22	6
12	10	9	10	6		8	8	19		12	11	11	8	4	22	3	17	7
13	12	8	19	5		12	19	14		13		11		9	22	6	24	16
14	18	11	3	5		2		8		14		7		8		5	19	14
15	12	12	16	4		11		14		15		11				9		9
16	11	8		4		5		13		16		9				4		3
17		4		5		6				mean	17.4167	9.75	14.0833	7.71429	16.0769	5.8125	23.2143	9.0625
18		11		4		4
19		7
20		9
mean	14.125	8.05	11.6	5	12.4545	8.44444	16.2308	13.125
