# Supplementary material for: Infection of Arabidopsis by cucumber mosaic virus triggers jasmonate‐dependent resistance to aphids that relies partly on the pattern‐triggered immunity factor BAK1
Source: Mol Plant Pathol. 2021 Jun 22;22(9):1082–91. doi: 10.1111/mpp.13098 (PMC8358999; doi:10.1111/mpp.13098)
Supplement: Supplementary file 5 — SPREADSHEET S4 Data on aphid performance on ein2 and sid2 mutant plants [file MPP-22-1082-s002.xlsx]

## Sheet: Sheet1
Spreadsheet S4 Data on aphid performance on ein2 and sid2 mutant plants.

## Sheet: MRGR
Data for fig 5									replicate data set
	Myzus persicae								Myzus persicae
	MRGR (mg/mg/day)								MRGR (mg/mg/day)
	Col-0		ein2-1		sid2-2				Col-0		ein2-1		sid2-2
	Mock	CMV	Mock	CMV	Mock	CMV			Mock	CMV	Mock	CMV	Mock	CMV
1	0.400032	0.319372	0.399947	0.314243	0.367049	0.235731		1	0.433098	0.347026	0.385936	0.377749	0.377799	0.404714
2	0.394637	0.372816	0.40846	0.320708	0.425646	0.232283		2	0.415863	0.377749	0.402488	0.374142	0.42366	0.332162
3	0.391928	0.267733	0.402981	0.342158	0.281272	0.260279		3	0.39382	0.432176	0.462285	0.295933	0.468936	0.451063
4	0.467297	0.249565	0.3653	0.298018	0.431631	0.269831		4	0.377749	0.352463	0.382465	0.301118	0.449281	0.333697
5	0.357113	0.277259	0.412481	0.255372	0.499348	0.240359		5	0.404601	0.383628	0.43125	0.345644	0.431573	0.403611
6	0.3902	0.34296	0.412369	0.347591	0.324865	0.297367		6	0.466259	0.416858	0.367991	0.345644	0.453708	0.321102
7	0.445125	0.368248	0.322816	0.285893	0.402447	0.34984		7	0.421764	0.377749	0.419815	0.319117	0.44476	0.451948
8	0.427151	0.342244	0.434625	0.295181	0.276214	0.255922		8	0.326823	0.408765	0.349762	0.406693	0.386352	0.424665
9	0.453983	0.257165	0.389182	0.16946	0.442835	0.256187		9	0.394923	0.309488	0.462285	0.405649	0.391091	0.368893
10	0.363415	0.241873	0.283677	0.199975	0.470834	0.17684		10	0.38935	0.390476	0.36548	0.406693	0.42366	0.391091
11	0.444508	0.233287	0.378923	0.297276	0.34296	0.295517		11	0.463085	0.420792	0.453271	0.361658	0.447484	0.394579
12	0.348594	0.337511	0.446433	0.306149	0.316692	0.30236		12	0.401423	0.38708	0.418834	0.415863	0.412281	0.342682
13	0.361272	0.361658	0.415292	0.380256	0.272064	0.27569		13	0.390476	0.348398	0.456593	0.331316	0.421635	0.418562
14	0.332596	0.391616	0.345678	0.318526	0.312795	0.223723		14	0.374142	0.357766	0.407732	0.442104	0.435424	0.380278
15	0.41099	0.328237	0.795312	0.30967	0.285423	0.274109		15	0.410817	0.392711	0.459864	0.41285	0.372755	0.375292
16	0.369165	0.359302	0.342701	0.324793	0.302826	0.376357		16	0.415863	0.353801	0.366739	0.415863	0.370188	0.362298
17	0.281272	0.400296	0.414749	0.297199	0.39353	0.205924		17	0.494953	0.43125	0.370473	0.311123	0.42366	0.355496
18	0.404876	0.352115	0.319203	0.308089	0.273218	0.267		18	0.394923	0.401423	0.388218	0.320681	0.425665	0.347039
19	0.372016	0.329958		0.295453	0.36329	0.298653		19	0.273906	0.325304	0.416858	0.267935	0.327491	0.355496
20	0.310774	0.363986		0.314614		0.314043		20		0.352463	0.439442	0.3386	0.412281	0.298923
21		0.301449		0.309706		0.286563		21		0.423695	0.403547		0.410146
22				0.335275		0.275738		22			0.430321
23				0.283413		0.293267		23			0.414863
24				0.25868		0.215125
mean	0.386347	0.323745	0.405007	0.298654	0.357102	0.269946			0.402307	0.380527	0.411153	0.359819	0.414754	0.375679

## Sheet: colony growth
number of offsping from founder aphid 13 days after infestation
	Myzus persicae
	colony growth
	Col-0		ein2-1		sid2-2
	Mock	CMV	Mock	CMV	Mock	CMV
	21	8	16	1	9	2
	12	14	14	4	15	4
	20	7	23	1	13	6
	11	3	20	2	21	4
	8	3	23	3	24	8
	19	7	19	6	6	7
	10	4	12	5	8	4
	27	7	25	5	21	6
	17	2	43	3	26	4
	23	6	19	4	28	3
	24	10	19	4	19	6
	18	5	24	6	17	6
	14	5	15	5	15	4
	21	13	14	6	19	3
	22	2	18	6	20	3
	21	7	10	9	10	9
	15	12	7	4	23	4
	24	6	14	5	7	5
	14	3		7	23	3
	13	5		4		3
		4		3		5
				7		5
				5		3
				4		7
mean	17.7	6.33333	18.6111	4.54167	17.0526	4.75
