# Supplementary material for: Infection of Arabidopsis by cucumber mosaic virus triggers jasmonate‐dependent resistance to aphids that relies partly on the pattern‐triggered immunity factor BAK1
Source: Mol Plant Pathol. 2021 Jun 22;22(9):1082–91. doi: 10.1111/mpp.13098 (PMC8358999; doi:10.1111/mpp.13098)
Supplement: Supplementary file 6 — SPREADSHEET S5 Data on performance of Myzus persicae, Brevicoryne brassicae and Lipaphis erysimi on mock‐inoculated and CMV‐infected bak1 and bak1/bkk1 mutant plants [file MPP-22-1082-s005.xlsx]

## Sheet: Sheet1
Spreadsheet S5 Data on performance of Myzus persicae, Brevicoryne brassicae and Lipaphis erysimi on mock-inoculated and CMV-infected bak1 and bak1/bkk1 mutant plants.

## Sheet: Colony Growth_Expt 1
		Myzus							Brevicoryne							Lipaphis
		Colony size							Colony size							Colony size
		WT		bak1-5		bak1/bak1-5			Col-0		bak1-5		bak1/bak1-5			Col-0		bak1-5		bak1/bkk1
		Mock	CMV	Mock	CMV	Mock	CMV		Mock	CMV	Mock	CMV	Mock	CMV		Mock	CMV	Mock	CMV	Mock	CMV
		8	4	4	4	8	5		8	4	4	4	8	5		14	7	12	10	7	12
		7	6	4	7	7	3		7	6	4	7	7	3		5	9	8	7	9	14
		6	5	6	4	8	4		6	5	6	4	8	4		12	9	14	12	8	13
		6	4	9	7	4	4		6	4	9	7	4	4		9	14	14	8	13	10
		7	5	7	4	11	3		7	5	7	4	11	3		10	10	13	7	12	8
		7	3	11	3	7	4		7	3	11	3	7	4		11	10	10	11	11	10
		15	4	11	7	9	6		10	5	11	7	9	6		8	11	9	14	15	13
		8	3	7	4	8	7		8	3	7	4	8	7		9	7			12
		11	7	11	7	6	5		11	4	11	7	6	5		12	10
		8	3	11	6	4	4		8	3	11	6	4	4		10	8
		6	7	8	7	11	7		6	3	8	7	11	7		11	9
		5	6	5	3	9	3		6	6	5	3	9	3
		7	7	9	7	10	5		7		9	7
																						7 to 13 replicates
		Myzus							Brevicoryne							Lipaphis
		Col-0		bak1-5		bak1/bkk1			Col-0		bak1-5		bak1/bkk1			Col-0		bak1-5		bak1/bkk1
		Mock	CMV	Mock	CMV	Mock	CMV		Mock	CMV	Mock	CMV	Mock	CMV		Mock	CMV	Mock	CMV	Mock	CMV
	Av	7.76923	4.92308	7.92308	5.38462	7.84615	4.61538	Av	7.46154	4.25	7.92308	5.38462	7.66667	4.58333	Average	10.0909	9.45455	11.4286	9.85714	10.875	11.4286
	SD	2.61896	1.5525	2.66025	1.7097	2.26738	1.38675	SD	1.56074	1.13818	2.2033	1.74773	2.49666	1.49443	SD	2.49444	2.06828	2.43975	2.67261	2.6959	2.1492
	SE	0.72637	0.430586	0.73782	0.474186	0.628859	0.384615	SE	0.43287	0.328564	0.611086	0.484732	0.69245	0.414481	SE	0.788811	0.654047	0.676665	0.741249	0.747707	0.59608

## Sheet: Colony Growth_Expt 2
				Myzus						Brevicoryne								Lipaphis
				Colony size						Colony size								Colony size
			Col-0		bak1-5		bak1/bak1-5			Col-0		bak1-5		bak1/bak1-5			Col-0		bak1-5		bak1/bkk1
			Mock	CMV	Mock	CMV	Mock	CMV		Mock	CMV	Mock	CMV	Mock	CMV		Mock	CMV	Mock	CMV	Mock	CMV
			5	5	6	4	10	6		7	5	6	3	7	8		6	11	11	10	8	9
			6	6	5	3	8	3		5	3	5	10	6	2		13	7	9	9	7	15
			6	4	9	2	9	5		6	7	5	6	8	7		9	10	15	13	6	10
			10	6	5	6	9	5		10	8	12	7	6	7		10	6	13	7	12	12
			7	7	4	5	8	7		11	4	8	4	13			8	9	15	6	15	12
			8	5	6	3	6	2		9	6	7	6	10	4		11	11	16	10	5	8
			9	6	9	4	9	6		8	6	15	7	7	7		8	11	5	8	5	15
			6	3	4	6	8	10		12	3	8	3	12	9		12	7	12	13	9	12
			10	5	11	4	6	7		4	5	12	7	10	8		10	11	14	12	14	9
			9	4	7		4	2		9	4	14	5	6	3		8	9	12	11	15	6
			7	6	8					8	8	9	2	11	8		10	7	7	10		11
			6	4	6					5	7	5			2		7	8	11	8		6
			10	5						12	5						12
																							9-13 reps
			Myzus							Brevicoryne							Lipaphis
			Col-0		bak1-5		bak1/bkk1			Col-0		bak1-5		bak1/bkk1			Col-0		bak1-5		bak1/bkk1
			Mock	CMV	Mock	CMV	Mock	CMV		Mock	CMV	Mock	CMV	Mock	CMV		Mock	CMV	Mock	CMV	Mock	CMV
		Average	7.61538	5.07692	6.66667	4.11111	7.7	5.3	Average	8.15385	5.46154	8.83333	5.45455	8.72727	5.90909	Average	9.53846	8.91667	11.6667	9.75	9.6	10.4167
		SD	1.80455	1.11516	2.18812	1.36423	1.82878	2.49666	SD	2.67227	1.71345	3.5887	2.33939	2.57258	2.62505	SD	2.0181	1.94936	3.49545	2.3002	4.06065	2.78633
		SE	0.500493	0.309291	0.631656	0.454742	0.578312	0.789515	SE	0.741154	0.475224	1.03597	0.705351	0.775663	0.791484	SE	0.60848	0.587754	1.05392	0.693536	1.28409	0.84011

## Sheet: MRGR_Expt 2
															Myzus							Brevicoryne							Brevicoryne							Brevicoryne
	Day1							Day 6							Growth rate							Day 1							Day 6							Growth rate							Day 1
	Col-0		bak1-5		bak1/bkk1			Col-0		bak1-5		bak1/bkk1			Col-0		bak1-5		bak1/bkk1			Col-0		bak1-5		bak1/bkk1			Col-0		bak1-5		bak1/bkk1			Col-0		bak1-5		bak1/bkk1			Col-0		bak1-5		bak1/bkk1
	Mock	CMV	Mock	CMV	Mock	CMV		Mock	CMV	Mock	CMV	Mock	CMV		Mock	CMV	Mock	CMV	Mock	CMV		Mock	CMV	Mock	CMV	Mock	CMV		Mock	CMV	Mock	CMV	Mock	CMV		Mock	CMV	Mock	CMV	Mock	CMV		Mock	CMV	Mock	CMV	Mock	CMV
1	0.035	0.037	0.041	0.029	0.032	0.033	1	0.33	0.162	0.173	0.159	0.252	0.202	1	0.448749	0.295336	0.287944	0.340322	0.412739	0.362352		0.037	0.035	0.034	0.035	0.036	0.038		0.384	0.372	0.239	0.205	0.233	0.182		0.467945	0.472709	0.390021	0.353532	0.373504	0.313284		0.029	0.029	0.038	0.04	0.039	0.035
2	0.034	0.03	0.035	0.028	0.037	0.031	2	0.262	0.201	0.2	0.158	0.205		2	0.408397	0.380422	0.348594	0.346078	0.342418			0.039	0.034	0.041	0.038	0.041	0.037		0.271		0.224	0.329	0.261	0.184		0.387711		0.339615	0.431694	0.37019	0.320804		0.027	0.033	0.039	0.039	0.037	0.04
3	0.042	0.026	0.036	0.031	0.027	0.024	3	0.283	0.152	0.325	0.173	0.268		3	0.381555	0.353157	0.440061	0.343861	0.45903			0.03	0.034	0.041	0.041	0.038	0.037		0.352	0.225			0.302	0.193		0.492487	0.377948			0.414568	0.330354		0.03	0.03	0.042	0.039	0.028	0.035
4	0.036	0.028	0.032	0.028	0.029	0.031	4	0.318	0.112	0.302	0.146	0.152	0.186	4	0.435706	0.277259	0.448938	0.33028	0.331317	0.358352		0.036	0.027	0.034	0.033	0.041	0.036		0.268	0.331	0.169	0.26	0.233	0.374		0.401494	0.501256	0.320708	0.412835	0.347493	0.468147		0.037	0.029	0.037	0.039	0.038	0.031
5	0.037	0.031	0.026	0.036	0.032	0.028	5	0.32	0.142	0.176	0.13	0.21	0.153	5	0.431481	0.304368	0.382477	0.256803	0.376274	0.339647		0.029	0.038	0.039	0.035	0.033	0.037			0.321	0.236	0.279	0.221	0.187			0.426771	0.360054	0.415173	0.380331	0.324038		0.034	0.03	0.041	0.032	0.035	0.032
6	0.036	0.037	0.048	0.038	0.028	0.046	6	0.195	0.149	0.252	0.215	0.215	0.186	6	0.337896	0.278606	0.331646	0.34661	0.407687	0.279421		0.034	0.039	0.034	0.034	0.037	0.037		0.278	0.208	0.299	0.208	0.229			0.420252	0.334795	0.434817	0.362236	0.364561			0.046	0.043	0.03	0.035	0.036	0.031
7	0.042	0.04	0.033	0.033	0.039	0.039	7	0.355	0.131	0.213		0.145	0.198	7	0.42689	0.237264	0.372957		0.262634	0.324941		0.039	0.037	0.029	0.039	0.036	0.034		0.281	0.315	0.278					0.394959	0.428331	0.452065					0.047	0.042	0.039	0.041	0.035	0.041
8	0.035	0.03	0.034	0.038	0.033	0.038	8	0.25	0.124	0.305	0.203	0.189	0.182	8	0.393223	0.283817	0.43879	0.335124	0.349048	0.313284		0.038	0.028	0.036	0.041	0.036	0.037		0.315	0.219	0.266	0.162	0.381	0.202		0.422997	0.411373	0.399995	0.274805	0.471856	0.33947		0.039	0.042	0.029	0.04	0.031	0.04
9	0.032	0.028	0.037	0.04	0.036	0.032	9	0.201	0.139	0.26	0.261	0.203	0.183	9	0.367514	0.320454	0.389953	0.375128	0.345937	0.34875		0.038	0.038	0.039	0.037	0.033	0.039		0.237	0.218	0.182	0.298	0.203	0.212		0.366095	0.349382	0.308089	0.417235	0.36334	0.338605		0.041	0.049	0.035	0.036	0.036	0.028
10	0.037	0.037	0.036	0.04	0.026	0.033	10	0.303	0.26	0.17	0.186	0.183	0.213	10	0.420563	0.389953	0.310456	0.307373	0.390278	0.372957		0.038	0.039	0.038	0.04	0.034	0.042		0.376	0.179	0.361	0.192	0.276	0.189		0.458401	0.304765	0.450258	0.313723	0.418808	0.300815		0.044	0.036	0.039	0.039	0.034	0.04
11	0.037	0.031	0.041	0.036		0.039	11	0.225	0.201		0.235		0.195	11	0.361036	0.373864		0.375213		0.321888		0.032	0.028	0.037	0.039	0.033	0.039		0.285	0.338		0.366				0.437351	0.498168		0.447814				0.031	0.048	0.035	0.036	0.029	0.035
12	0.036	0.034	0.036	0.04		0.031	12	0.129	0.17		0.168		0.199	12	0.255259	0.321888		0.287017		0.371864		0.029	0.033	0.04	0.041	0.04	0.033		0.314	0.214	0.244	0.169	0.197	0.379		0.476419	0.373894	0.361658	0.283265	0.318865	0.488206		0.035	0.042	0.036	0.041	0.033	0.032
13	0.039	0.043	0.037	0.04		0.039	13	0.168	0.236				0.167	13	0.29208	0.340526				0.290886		0.03	0.039	0.042	0.036	0.032	0.03		0.219	0.34	0.279	0.29		0.265		0.397575	0.433077	0.378708	0.417272		0.435706		0.039	0.046	0.032	0.03	0.03	0.039
14	0.032	0.037	0.039	0.037		0.039	14	0.212	0.129					14	0.37817	0.249779						0.038	0.035	0.035	0.039	0.038	0.029		0.339					0.182		0.437683					0.367342		0.035	0.042	0.036	0.029	0.038	0.034
15	0.033	0.038	0.036	0.03		0.039	15		0.203		0.182			15		0.335124		0.360562				0.037	0.032						0.241	0.338						0.374776	0.471462						0.039	0.056	0.029	0.041	0.033	0.031
	Col-0		bak1-5		bak1/bkk1			Col-0		bak1-5		bak1/bkk1			Col-0		bak1-5		bak1/bkk1			Col-0		bak1-5		bak1/bkk1			Col-0		bak1-5		bak1/bkk1			Col-0		bak1-5		bak1/bkk1			Col-0		bak1-5		bak1/bkk1
	Mock	CMV	Mock	CMV	Mock	CMV		Mock	CMV	Mock	CMV	Mock	CMV		Mock	CMV	Mock	CMV	Mock	CMV		Mock	CMV	Mock	CMV	Mock	CMV		Mock	CMV	Mock	CMV	Mock	CMV		Mock	CMV	Mock	CMV	Mock	CMV		Mock	CMV	Mock	CMV	Mock	CMV
Av	0.0362	0.0338	0.0364667	0.0349333	0.0319	0.0348		0.253643	0.1674	0.2376	0.184667	0.2022	0.187636	Av	0.381323	0.316121	0.375182	0.333698	0.367736	0.33494	Av	0.0349333	0.0344	0.0370714	0.0377143	0.0362857	0.0360714		0.297143	0.278308	0.252455	0.250727	0.2536	0.231727	Av	0.42401	0.414149	0.381453	0.375417	0.382352	0.36607	Av	0.0368667	0.0398	0.0358	0.0371333	0.0341333	0.0349333	Average
SD	0.00305193	0.00503133	0.00486778	0.00465168	0.00443346	0.00563408		0.0677468	0.0436067	0.0592494	0.0380104	0.0385539	0.0168064	SD	0.0560665	0.046638	0.0561486	0.0349382	0.0541346	0.0317544	SD	0.00386313	0.00415417	0.00362607	0.00272957	0.00304905	0.0035184		0.0513732	0.0674492	0.0536197	0.067819	0.055187	0.0754057	SD	0.0392961	0.0628988	0.049664	0.0616144	0.0428589	0.0661706	SD	0.00611633	0.00831694	0.00417817	0.00401545	0.00341983	0.00416562	SD
SE	0.000788005	0.00129908	0.00125685	0.00120106	0.00140198	0.00145471		0.0181061	0.0112592	0.0187363	0.0109726	0.0121918	0.00506732	SE	0.0149844	0.0120419	0.0177557	0.0100858	0.0171189	0.00957432	SE	0.000997457	0.0010726	0.000969107	0.000729508	0.000814893	0.000940331		0.0132645	0.0174153	0.0161669	0.0204482	0.0174516	0.0227357	SE	0.0101462	0.0162404	0.0149743	0.0185774	0.0135532	0.0199512	SE	0.00157923	0.00214742	0.0010788	0.00103678	0.000882996	0.00107556	SE
[truncated: 13 more columns]

## Sheet: MRGR_Expt 3
		Myzus															Myzus
		Day 1								Day 6							Growth rate
		Col-0		bak1-5		bak1-5/bkk1				Col-0		bak1-5		bak1-5/bkk1			Col-0		bak1-5		bak1-5/bkk1
		Mock	CMV	Mock	CMV	Mock	CMV			Mock	CMV	Mock	CMV	Mock	CMV		Mock	CMV	Mock	CMV	Mock	CMV
	1	0.033	0.033	0.041	0.022	0.041	0.039			0.231	0.197	0.243	0.134	0.249	0.301		0.389182	0.357339	0.355898	0.361359	0.360776	0.40871
	2	0.028	0.03	0.027	0.024	0.023	0.03			0.24	0.12		0.175		0.161		0.429687	0.277259		0.397346		0.336041
	3	0.035	0.029	0.021	0.023	0.02	0.04			0.275	0.138		0.173	0.139	0.19		0.412285	0.311992		0.403559	0.387748	0.311629
	4	0.031	0.033	0.028	0.025	0.022	0.025			0.213	0.181	0.143	0.178		0.125		0.385461	0.340398	0.326128	0.392582		0.321888
	5	0.027	0.027	0.027	0.023	0.037	0.023			0.233	0.189	0.217	0.218	0.182	0.169		0.43104	0.389182	0.416812	0.4498	0.318618	0.398881
	6	0.027	0.03	0.028	0.028	0.026	0.021			0.124	0.16	0.214	0.118		0.135		0.304889	0.334795	0.406754	0.287696		0.37215
	7	0.031	0.03	0.028	0.027	0.026	0.035				0.16	0.225	0.17		0.174			0.334795	0.416779	0.367992		0.320741
	8	0.031	0.029	0.031	0.028	0.033	0.023			0.351	0.174	0.164	0.158	0.121	0.128		0.48536	0.358352	0.333176	0.346078	0.259857	0.343307
	9	0.03	0.036	0.025	0.027	0.036	0.033			0.132	0.194	0.188	0.123	0.165	0.162		0.296321	0.336868	0.403513	0.303269	0.304485	0.318218
	10	0.033	0.027	0.041	0.027	0.025	0.032			0.212	0.122	0.35	0.111	0.164	0.197		0.372016	0.301637	0.428872	0.282739	0.376198	0.363494
	11	0.032	0.036	0.02	0.032	0.036	0.028			0.257	0.116	0.205			0.198		0.416668	0.234014	0.465456			0.391213
	12	0.037	0.032	0.025	0.028	0.028	0.031			0.311	0.179	0.141	0.161	0.184	0.14			0.34433	0.345977	0.34984	0.376546	0.301531
	13	0.029	0.028	0.028	0.034	0.032	0.026			0.25	0.126	0.171		0.204	0.194		0.430833	0.300815	0.361892		0.370477	0.401952
	14	0.027	0.033	0.028	0.028	0.033	0.036			0.209	0.15		0.201	0.133	0.161		0.409299	0.302826		0.39422	0.278768	0.299577
	15	0.032	0.031	0.03	0.029	0.032	0.021			0.204	0.184			0.193	0.138		0.370477	0.35619			0.359391	0.376546
	16	0.029	0.027	0.034		0.026	0.027			0.26	0.141	0.232		0.151	0.184		0.438677	0.330585	0.384075		0.351837	0.38382
	17	0.036	0.028	0.039		0.023	0.023			0.262	0.192	0.26			0.177		0.396965	0.385058	0.379424			0.408131
	18	0.031	0.033	0.028		0.026	0.027			0.232		0.21		0.116	0.24		0.40255		0.402981		0.299099	0.43696
	19	0.036	0.036							0.201	0.189						0.343957	0.331646
																							12-19 replicates
		Myzus
																	Myzus
		Col-0		bak1-5		bak1-5/bkk1				Col-0		bak1-5		bak1-5/bkk1			Col-0		bak1-5		bak1-5/bkk1
		Mock	CMV	Mock	CMV	Mock	CMV			Mock	CMV	Mock	CMV	Mock	CMV		Mock	CMV	Mock	CMV	Mock	CMV
	Av	0.0313158	0.0309474	0.0293889	0.027	0.0291667	0.0288889		Av	0.233167	0.161778	0.211643	0.16	0.16675	0.176333	Av	0.395039	0.329338	0.387695	0.361373	0.336983	0.360822
	SD	0.00312788	0.00306365	0.00597188	0.00329502	0.00599264	0.00596942		SD	0.0540286	0.0285215	0.0535804	0.0331361	0.0383859	0.0428774	SD	0.0478341	0.0374847	0.0397538	0.0507619	0.0429131	0.0425983
	SE	0.000717585	0.00070285	0.00140759	0.00085077	0.00141248	0.00140701		SE	0.0127347	0.00672259	0.01432	0.00956556	0.0110811	0.0101063	SE	0.0116015	0.00883522	0.0106246	0.0146537	0.012388	0.0100405

## Sheet: MRGR_Expt 1
	Myzus							Myzus							Myzus									Brevicoryne							Brevicoryne							Brevicoryne								Lipaphis
	Day 1							Day 6							MRGR									Day 1							Day 6							Growth rate								Day1
	Col-0		bak1-5		bak1/bkk1			Col-0		bak1-5		bak1/bkk1			Col-0		bak1-5		bak1/bkk1					Col-0		bak1-5		bak1/bkk1			Col-0		bak1-5		bak1/bkk1			Col-0		bak1-5		bak1/bkk1				Col-0		bak1-5
	Mock	CMV	Mock	CMV	Mock	CMV		Mock	CMV	Mock	CMV	Mock	CMV		Mock	CMV	Mock	CMV	Mock	CMV				Mock	CMV	Mock	CMV	Mock	CMV		Mock	CMV	Mock	CMV	Mock	CMV		Mock	CMV	Mock	CMV	Mock	CMV			Mock	CMV	Mock	CMV
1	0.022	0.027	0.038	0.021	0.036	0.047		0.149	0.15	0.166	0.122	0.186	0.154			0.34296	0.29488	0.3519	0.328446	0.237361			1	0.029	0.036	0.045	0.033	0.038	0.051		0.209	0.125	0.168	0.143	0.193	0.112		0.395008	0.248959	0.26346	0.293267	0.325021	0.157335			0.043	0.027	0.039	0.046
2	0.047	0.032	0.038	0.038	0.049	0.04		0.231	0.124	0.197	0.135	0.169	0.156		0.318454	0.270909	0.329124	0.253538	0.247616	0.272195			2	0.039	0.032	0.032	0.038	0.041	0.042			0.112	0.151	0.138	0.2	0.148			0.250553	0.310309	0.257934	0.316949	0.251909			0.038	0.032	0.039	0.038
3	0.052	0.042	0.037	0.03	0.039	0.039		0.175		0.172	0.124	0.185	0.202		0.242708		0.307315	0.283817	0.311359	0.328941			3	0.035	0.039	0.04	0.035	0.038	0.039		0.168		0.186		0.242	0.125		0.313723		0.307373		0.37027	0.23295			0.03	0.033	0.037	0.044
4	0.034	0.038	0.045	0.025	0.04	0.039		0.104	0.131	0.194		0.14	0.14		0.223606	0.247522	0.292239		0.250553	0.255616			4	0.044	0.025	0.037	0.034	0.044	0.044		0.13	0.135	0.135	0.215	0.158	0.123		0.216669	0.33728	0.258871	0.368856	0.255681	0.205599			0.03	0.045	0.033	0.038
5	0.034	0.032	0.044	0.039	0.038	0.038		0.135	0.145	0.193	0.116	0.156	0.186		0.275783	0.3022	0.2957	0.218006	0.282454	0.317632			5	0.028	0.045	0.044	0.046	0.042	0.044		0.153	0.16	0.188	0.226	0.167			0.339647	0.253702	0.29045	0.318379	0.276065				0.039	0.038	0.032	0.04
6	0.027	0.04	0.051	0.034	0.048	0.035		0.12	0.106	0.201	0.151	0.241	0.176		0.298331	0.194912	0.274296	0.298184	0.322719	0.323027			6	0.023	0.058	0.043	0.037	0.038	0.033		0.172	0.121	0.23	0.153	0.154			0.4024	0.14707	0.335376	0.283904	0.279873				0.034	0.039	0.029	0.038
7	0.034	0.044	0.045	0.04	0.037	0.044			0.145	0.177	0.206		0.144			0.238509	0.273897	0.327799		0.237125			7	0.033	0.047	0.036	0.03	0.054	0.024		0.11	0.137	0.205	0.137	0.13	0.124		0.240795	0.213967	0.347898	0.303757	0.17571	0.328446			0.041	0.036	0.032	0.034
8	0.036	0.041	0.051	0.024	0.032	0.043		0.167	0.113	0.22	0.109	0.171	0.172		0.306895	0.202763	0.29236	0.302659	0.335186	0.277259			8	0.033	0.032	0.033	0.036	0.033	0.021		0.162	0.143	0.188	0.115	0.138	0.125		0.318218	0.299422	0.347987	0.232283	0.286149	0.356758			0.039	0.047	0.036	0.035
9	0.035	0.036	0.042	0.026	0.039	0.044		0.124	0.122	0.199	0.139	0.186	0.117		0.252987	0.2441	0.311127	0.335275	0.312437	0.195597			9	0.043	0.038	0.042	0.043	0.034	0.033		0.144		0.137	0.125	0.127	0.142		0.241723		0.236462	0.213423	0.263565	0.291864			0.043	0.033	0.039	0.035
10	0.038	0.037	0.035	0.033	0.038	0.051		0.14	0.156	0.124	0.113	0.153	0.127		0.260811	0.287788	0.252987	0.246176	0.27857	0.182472			10	0.053	0.034	0.033	0.044	0.047	0.042		0.2	0.126	0.124	0.309	0.124	0.121		0.265605	0.261984	0.264755	0.38983	0.194027	0.211624			0.039	0.032	0.041	0.038
11	0.026	0.031	0.037	0.046	0.03	0.032		0.109	0.13			0.118	0.156		0.28665	0.286709			0.273897	0.316824			11	0.044	0.049		0.034		0.039		0.173	0.251		0.127				0.27382	0.326727		0.263565					0.03	0.036	0.041	0.046
12	0.025	0.028	0.037	0.039	0.036	0.036		0.11		0.25	0.147	0.121	0.117		0.296321		0.382109	0.265374	0.242454	0.235731			12	0.039	0.035		0.036		0.028		0.157	0.158		0.109		0.122		0.278537	0.301449		0.221566		0.294363			0.038	0.03	0.047	0.038
13	0.031	0.029	0.031	0.034	0.036	0.033		0.149	0.042	0.172	0.112	0.201	0.162		0.313992	0.0740748	0.342701	0.238428	0.343957	0.318218			13	0.03	0.045		0.042		0.039		0.123	0.156		0.117		0.111		0.282197	0.248639		0.204901		0.209194			0.039	0.039	0.032	0.047
14	0.026	0.032	0.036	0.043	0.04	0.034		0.146	0.084	0.185	0.15	0.132	0.124		0.345102	0.193016	0.327367	0.249887	0.238784	0.258784			14	0.03	0.048				0.038		0.121	0.197				0.113		0.278919	0.282401				0.21796			0.037	0.035	0.027	0.054
15	0.021	0.036	0.046	0.045	0.039	0.039			0.075	0.152	0.176	0.187	0.138			0.146794	0.239048	0.272764	0.313509	0.252738			15	0.027	0.038						0.117	0.178						0.293267	0.308839							0.046	0.038	0.041	0.04
16	0.035	0.038	0.028	0.042	0.035	0.038		0.156	0.114	0.204	0.16	0.161	0.195		0.298902	0.219722	0.397183	0.267501	0.305211	0.327083																								10-14 reps
17	0.032	0.028	0.032	0.039	0.033	0.045		0.168	0.095	0.199	0.146	0.158	0.173		0.331646	0.244334	0.365514	0.264009	0.313217	0.269326
18	0.032	0.032	0.038	0.045	0.033	0.04		0.148	0.112	0.172		0.162			0.306295	0.250553	0.301982		0.318218
19	0.035	0.038	0.033	0.039	0.06	0.037		0.191	0.089	0.166	0.16	0.182	0.093		0.339385	0.17021	0.323096	0.282322	0.221932	0.184336
20	0.029	0.036	0.025	0.044	0.027	0.036		0.2	0.124	0.107	0.117				0.386204	0.247353	0.290791	0.195597
21	0.033	0.029	0.024	0.039		0.028		0.168	0.132	0.14					0.325491	0.303101	0.352718
22	0.024	0.03	0.027	0.038		0.027		0.156	0.088	0.185	0.114				0.37436	0.215228	0.384904	0.219722
23	0.035	0.031	0.034	0.039		0.03		0.158	0.13	0.165	0.125		0.109		0.301449	0.286709	0.315917	0.23295		0.25803
																					18-22 reps
	Col-0		bak1-5		bak1/bkk1			Col-0		bak1-5		bak1/bkk1			Col-0		bak1-5		bak1/bkk1					Col-0		bak1-5		bak1/bkk1			Col-0		bak1-5		bak1/bkk1			Col-0		bak1-5		bak1/bkk1				Col-0		bak1-5
	Mock	CMV	Mock	CMV	Mock	CMV		Mock	CMV	Mock	CMV	Mock	CMV		Mock	CMV	Mock	CMV	Mock	CMV				Mock	CMV	Mock	CMV	Mock	CMV		Mock	CMV	Mock	CMV	Mock	CMV		Mock	CMV	Mock	CMV	Mock	CMV			Mock	CMV	Mock	CMV
Av	0.0323043	0.0342174	0.0371304	0.0366087	0.03825	0.0380435	Av	0.152571	0.114619	0.179091	0.138	0.167167	0.149526	Av	0.304269	0.236641	0.315784	0.268732	0.29114	0.2657				0.0353333	0.0400667	0.0385	0.0375385	0.0409	0.0369286		0.152786	0.153769	0.1712	0.1595	0.1633	0.124182	Av	0.295752	0.267768	0.296294	0.279305	0.274331	0.250727			0.0377333	0.036	0.0363333	0.0407333
SD	0.00727658	0.00494475	0.0075757	0.00714613	0.00728282	0.00598087	SD	0.0313218	0.0280169	0.0313139	0.0255691	0.0299534	0.0303084	SD	0.0411064	0.0607527	0.0419122	0.0414549	0.0374743	0.0475318				0.00815621	0.00848079	0.00492725	0.00480651	0.0062796	0.00829703		0.0305165	0.0377914	0.0341721	0.0600901	0.0382421	0.0116174	SD	0.0543019	0.0508719	0.0398175	0.0593156	0.0581206	0.0602353			0.0048912	0.00531843	0.00540723	0.00554806
SE	0.00151727	0.00103105	0.00157964	0.00149007	0.00151857	0.0012471	SE	0.00653105	0.00584193	0.00652941	0.00533152	0.00624571	0.00631973	SE	0.00919168	0.0132573	0.00893571	0.00951041	0.00883278	0.0109045				0.00170069	0.00176837	0.0010274	0.00100223	0.00130939	0.00173005		0.00636314	0.00788006	0.00712538	0.0125296	0.00797402	0.00242239	SE	0.0145128	0.0141093	0.0125914	0.0171229	0.0183794	0.0181616			0.00101989	0.00110897	0.00139614	0.0014325
[truncated: 15 more columns]
